# Supplementary material for: Cholesterol synthesis pathway genes in prostate cancer are transcriptionally downregulated when tissue confounding is minimized
Source: BMC Cancer. 2018 Apr 27;18:478. doi: 10.1186/s12885-018-4373-y (PMC5922022; doi:10.1186/s12885-018-4373-y)
Supplement: Supplementary file 2 — P-values, fold-changes and ranks for cholesterol genes balanced and unbalanced analysis in all cohorts used in this study. (XLS 80 kb) [file 12885_2018_4373_MOESM2_ESM.xls]

## Sheet: table_complete
	fived-dataset-cohort											seven-dataset-cohort											Bertilsson											Chen											Taylor
	Confounded			Balanced			Unbalanced					Confounded			Balanced			Unbalanced					Confounded			Balanced			Unbalanced					Confounded			Balanced			Unbalanced					Confounded			Balanced
	p-value	fold change (rank)	rank	p-value	fold change (rank)	rank	p-value	fold change (rank)	rank			p-value	fold change (rank)	rank	p-value	fold change (rank)	rank	p-value	fold change (rank)	rank			p-value	log fold change	rank	p-value	log fold change	rank	p-value	log fold change	rank			p-value	log fold change	rank	p-value	log fold change	rank	p-value	log fold change	rank			p-value	log fold change	rank	p-value	log fold change
ACAT1	0.00737708	0.952443	13027	0.0136945	0.980793	8931	0.13545	0.932582	18553		ACAT1	0.149822	0.560296	16816	0.235524	0.457902	16500.5	0.311265	0.672171	20065		ACAT1	0.937641	0.00778061	13774	0.194697	0.138601	6449.5	0.364022	-0.12304	10948.5		ACAT1	0.408248	0.062778	9249	0.850785	0.00359024	10766.5	0.255476	0.120128	8853		ACAT1	0.884921	0.0235475	16680	0.327003	-0.173541
ACAT2	0.524029	0.594345	22191	6.85166e-16	-8.45426	287.5	5.09413e-21	9.51173	3230		ACAT2	0.656279	0.522668	22708	3.2159e-20	-9.26029	34	7.05011e-25	10.1721	1687.5		ACAT2	0.345668	-0.125445	10274	1.67035e-06	-0.793748	298.5	0.00045099	0.542858	4486		ACAT2	0.0103951	0.240851	4440	0.143267	-0.229749	3053.5	3.1598e-11	0.698107	934.5		ACAT2	0.836479	-0.0367119	16078	0.000949134	-0.631635
HMGCS1	9.29245e-12	-4.31256	4939	3.28577e-18	-8.45818	139.5	0.682154	-0.227547	23168.5		HMGCS1	1.10399e-06	-3.25591	6179	4.98175e-16	-8.60785	141.5	0.0587019	2.02856	16386		HMGCS1	6.80569e-07	-0.499707	2227	5.40274e-07	-0.807276	214.5	0.162422	-0.192138	9374.5		HMGCS1	0.0442786	0.10705	5617	0.559149	0.0618003	7841	0.0358473	0.151015	6459		HMGCS1	0.00681742	-0.382698	3000	1.39222e-05	-0.967286
HMGCS2	0.868038	0.0267869	24751	5.78416e-05	-8.97009	3942	1.09592e-05	8.86982	10418.5		HMGCS2	0.436838	0.0633372	20637	1.63032e-08	-9.12422	1207	1.28195e-05	9.09318	9512		HMGCS2	0.186702	-0.42354	9032	0.000761717	-1.42127	1438	0.187849	0.574191	9620		HMGCS2	0.0893513	0.325872	6386	0.243461	-0.356604	4418	1.75412e-05	0.989218	2991		HMGCS2	0.734813	0.0835633	14830	0.0790041	-0.449326
HMGCR	0.755999	0.747316	23934	4.65014e-18	-9.02941	146.5	5.67506e-21	10.3842	3207.5		HMGCR	0.864079	0.843221	24509	5.18262e-22	-8.71486	19	1.04678e-23	10.2639	1840		HMGCR	0.647507	-0.0409408	12180	1.26791e-05	-0.465606	538.5	9.2287e-05	0.383724	3885.5		HMGCR	0.0161068	0.285902	4754	0.0889016	-0.320393	2185	2.33093e-10	0.874973	1139.5		HMGCR	0.768884	0.0598199	15264	0.00370144	-0.664043
MVK	0.035686	1.43812	15008	0.00829678	-3.12226	7958	1.08961e-09	5.93562	7259.5		MVK	0.084764	0.975968	15271	0.10073	-2.29533	13355.5	3.85236e-06	4.19518	8933.5		MVK	0.301772	0.117734	10008	0.211336	-0.221772	6753.5	0.000553185	0.457241	4550		MVK	0.0104418	0.115999	4442	0.170056	0.119591	3366	0.0658973	0.112483	7029		MVK	0.185036	-0.0925701	7532	0.0075297	-0.262269
PMVK	0.0387143	1.19773	15120	0.874849	0.267121	24141.5	0.00502023	2.11534	14300.5		PMVK	0.0790571	0.561958	15083	0.347521	-1.26475	18481.5	0.000341245	2.37129	11495.5		PMVK	0.841671	-0.0138515	13216	0.735845	-0.0383424	11390	0.911459	0.0106394	13744		PMVK	0.490595	0.042722	9716	0.896673	0.0159674	11322	0.4091	0.0686875	9712.5		PMVK	0.456622	-0.0345016	11484	0.198241	-0.0787549
MVD	0.0527302	-1.24903	15653	0.00278014	-2.80254	6710	0.792187	0.28068	24283.5		MVD	0.0687707	-1.31183	14778	0.00822319	-2.52272	7781.5	0.815691	-0.122581	24085.5		MVD	6.7025e-05	-0.262156	3386	0.000153201	-0.346177	1023.5	0.0859378	-0.178134	8548		MVD	0.171404	0.0788095	7395	0.256162	0.116211	4552.5	0.617117	0.0424646	10690		MVD	0.078755	-0.110168	5613	0.255035	-0.110839
IDI1	2.52382e-07	-3.77638	7415	7.80622e-23	-10.4601	40.5	0.00173716	2.80908	13509		IDI1	1.22496e-05	-3.09572	7151	2.97181e-24	-9.84705	7.5	4.30491e-06	3.55699	8984		IDI1	1.29709e-07	-0.624761	1900	3.56487e-11	-1.17498	10.5	0.649341	-0.074545	12648		IDI1	0.835267	-0.0275282	11570	0.0187253	-0.464579	677	0.00015061	0.397314	3648.5		IDI1	0.573191	-0.109619	12826	0.0038247	-0.738815
IDI2	4.72447e-07	1.73077	7609	0.0547668	0.989661	12391	1.48697e-06	2.47012	9703.5		IDI2	0.000297106	1.13353	8757	0.134049	0.702106	14395	0.000947115	1.56297	12150		IDI2	0.089293	-0.12902	7919	0.665806	-0.0579084	11095.5	0.0547744	-0.200132	7913.5		IDI2	NA	NA	NA	NA	NA	NA	NA	NA	NA		IDI2	0.107773	0.0839667	6158	0.144868	0.117622
FDPS	0.432996	-0.352683	21448	1.37037e-13	-4.09349	492.5	6.43665e-11	3.33587	6633		FDPS	0.817525	-0.326457	24092	1.8777e-11	-4.99556	534.5	2.08474e-11	4.28613	5310.5		FDPS	0.71017	0.0280376	12488	0.320759	-0.108726	7773.5	0.073377	0.164801	8289		FDPS	0.108291	0.144096	6675	0.200373	-0.207802	3988	6.07024e-07	0.485868	2252		FDPS	0.0834663	-0.136032	5709	4.08026e-05	-0.477456
GGPS1	2.35314e-07	2.3177	7389	0.00699011	-1.76324	8155	9.85672e-23	6.34627	2882		GGPS1	0.000276436	1.8834	8717	4.88676e-05	-2.77717	3603	1.37086e-20	6.48992	2402.5		GGPS1	7.36004e-05	0.234637	3433	0.368955	-0.0891441	8174	1.57232e-13	0.558419	679		GGPS1	0.0118287	0.171235	4530	0.857094	0.0246115	10830	0.00155799	0.313669	4537		GGPS1	0.317078	0.0959524	9570	0.180243	-0.17203
FDFT1	1.04152e-14	-3.20595	3939	1.70114e-26	-5.09343	11.5	0.684105	-1.35192	23508		FDFT1	5.17253e-06	-2.65066	6776	9.05197e-18	-5.80502	81	0.0424322	0.462432	16077		FDFT1	1.31557e-11	-0.793149	830	3.40644e-11	-1.10841	9	0.00449362	-0.477883	5700.5		FDFT1	0.282372	0.123446	8364	0.116587	-0.276467	2721.5	6.92342e-05	0.512149	3376		FDFT1	0.00677561	-0.325525	2988	3.09237e-05	-0.778439
SQLE	0.00376978	-2.06312	12372	5.94078e-20	-9.17848	85.5	5.14449e-08	4.95392	8381		SQLE	0.0202034	-1.56801	12643	5.98585e-16	-7.94184	141	4.94181e-07	4.71557	8128.5		SQLE	0.100112	-0.179295	8068	2.71373e-08	-0.794689	92	0.000950005	0.436099	4814		SQLE	0.0698077	0.109227	6067	0.872112	-0.0219036	11068	0.000965892	0.236599	4345.5		SQLE	0.128082	-0.192314	6545	2.35401e-06	-0.778789
LSS	9.11311e-06	-1.89972	8787	1.038e-09	-3.89479	1176	0.83592	0.0665886	24316		LSS	3.12752e-05	-1.78387	7555	3.17084e-09	-3.99672	946	0.865626	0.39985	24474.5		LSS	4.01603e-05	-0.227597	3233	0.000426129	-0.291665	1253.5	0.0537935	-0.163529	7862.5		LSS	0.317256	-0.0548298	8608	0.608229	-0.0686099	8317.5	0.316979	-0.0413405	9154.5		LSS	4.81943e-06	-0.345937	958	7.14341e-05	-0.513099
DHCR24	3.93932e-10	1.98799	5707	0.0140276	-0.709829	8816.5	4.93274e-29	4.64202	1857		DHCR24	4.81982e-06	1.61285	6749	0.000147758	-2.58809	4100.5	2.74247e-24	5.76136	1755.5		DHCR24	0.000443323	0.450521	4094	0.18758	-0.195207	6532.5	3.36303e-08	1.09625	1946		DHCR24	1.26719e-09	0.826091	645	0.418401	0.138819	6439	9.69295e-13	1.49376	672		DHCR24	0.606397	0.0914115	13223	0.0220652	-0.501726
CYP51A1	4.53482e-08	-4.72656	6916	4.84208e-20	-11.5355	86.5	0.102101	2.00666	18213		CYP51A1	4.78559e-07	-4.40746	5873	1.69036e-16	-10.8847	118	0.128173	1.99662	17750		CYP51A1	0.00183934	-0.486466	4739	1.24214e-07	-1.15926	137.5	0.419316	0.186331	11283		CYP51A1	NA	NA	NA	NA	NA	NA	NA	NA	NA		CYP51A1	0.149114	-0.0879994	6938	6.38369e-05	-0.303192
TM7SF2	1.06598e-23	7.08371	2025	0.810897	0.0763477	23378.5	1.92312e-40	13.9803	733.5		TM7SF2	6.75626e-11	5.2494	3732	0.0110016	-1.80999	8596.5	1.19303e-31	12.1988	949.5		TM7SF2	0.000449642	0.428769	4099	0.0197275	-0.303351	3435	1.48654e-10	1.16089	1221		TM7SF2	3.41135e-11	0.866781	375	0.0258182	0.455691	856.5	7.34315e-13	1.2665	653		TM7SF2	0.291076	0.12909	9197	0.00985505	-0.424093
FAXDC2	6.49259e-64	-16.2795	48	2.03374e-10	-5.87901	987	1.29686e-49	-26.5505	248.5		FAXDC2	2.56393e-49	-12.2525	60	0.000218221	-3.5093	4356	1.79828e-50	-20.8882	94.5		FAXDC2	NA	NA	NA	NA	NA	NA	NA	NA	NA		FAXDC2	2.85717e-13	-0.564011	181	0.318332	-0.103569	5286	1.2318e-19	-1.01119	71.5		FAXDC2	1.34026e-13	-0.726838	49	0.00475294	-0.425168
MSMO1	7.6082e-10	-4.11704	5864	1.38853e-24	-12.0409	28.5	0.0403833	3.65428	16925		MSMO1	6.5102e-07	-2.83608	5988	8.57547e-24	-11.4529	10	0.000562293	5.62259	11715.5		MSMO1	NA	NA	NA	NA	NA	NA	NA	NA	NA		MSMO1	0.756392	0.0660138	11135	0.0145134	-0.71363	565.5	1.59129e-05	0.823857	2968		MSMO1	0.852052	-0.00463608	16258	0.2541	-0.0316678
NSDHL	7.5505e-15	-3.92758	3909	7.20338e-21	-6.99486	68.5	0.379958	-0.905088	21070		NSDHL	5.81242e-10	-3.11573	4142	8.86922e-16	-5.72282	149	0.735106	-0.547715	23485		NSDHL	1.66385e-05	-0.243476	2983	0.000107072	-0.35913	878.5	0.0915192	-0.127822	8509		NSDHL	0.25421	-0.0737506	8135	0.127181	-0.18728	3008	0.59215	0.0365465	10827.5		NSDHL	6.6069e-05	-0.276238	1348	4.53009e-05	-0.496185
HSD17B7	0.195508	-0.551741	18881	2.64225e-10	-3.61972	1016.5	6.3047e-06	2.47359	10182		HSD17B7	0.228238	-0.537353	18217	7.12062e-12	-3.95272	473.5	1.49366e-07	2.83376	7681		HSD17B7	0.136106	-0.196719	8504	0.815928	0.00244382	12116	0.042068	-0.395881	7599.5		HSD17B7	0.801929	-0.0199266	11361	0.46311	-0.0990488	6887	0.491606	0.057146	10111.5		HSD17B7	0.174387	-0.0793262	7380	0.0173858	-0.195778
EBP	3.38991e-06	-3.14011	8400	3.11299e-22	-10.5106	46	0.000325809	4.11923	12235.5		EBP	0.000444244	-2.63396	9019	4.23062e-22	-10.664	19	4.13637e-07	5.28326	8029.5		EBP	0.000133493	-0.584594	3643	1.06279e-09	-1.3528	38.5	0.372285	0.183614	11065.5		EBP	0.38944	0.131415	9122	0.0128141	-0.506357	507	5.35408e-06	0.751334	2693		EBP	0.013184	-0.325684	3483	9.42289e-05	-0.764113
SC5D	0.0215264	-0.384357	14257	4.23312e-19	-2.39512	111.5	4.67208e-08	1.59469	8384.5		SC5D	0.287611	-0.180426	19005	4.55878e-16	-4.26234	131	3.24701e-11	3.85723	5398.5		SC5D	0.229278	0.111266	9406	0.000788576	-0.393258	1484	1.39895e-08	0.61579	1812.5		SC5D	0.0125979	0.32963	4588	0.00909831	-0.46233	371	3.12223e-12	1.09909	758		SC5D	0.419377	-0.0261379	10977	0.0296267	-0.0919691
DHCR7	0.00363729	2.94999	12342	6.76994e-12	-5.82851	721	3.92736e-28	11.6019	1978		DHCR7	0.0387338	2.35612	13642	4.86731e-12	-5.94676	448.5	1.93801e-24	10.5376	1733		DHCR7	0.590262	0.0753788	11834	7.32766e-06	-0.656918	440	1.22664e-06	0.807675	2626		DHCR7	1.44715e-06	0.429599	1465	0.71613	0.0660381	9414	3.20326e-11	0.782744	934		DHCR7	0.623115	-0.0651227	13423	0.000147705	-0.615651
CEL	5.61219e-19	-4.6546	2842	1.18778e-06	-3.9415	2521	3.10146e-13	-5.35756	5521.5		CEL	3.01724e-10	-3.25507	4014	0.0128851	-2.11361	8492.5	8.08127e-10	-4.38731	6122.5		CEL	0.0625509	-0.138648	7469	0.602202	-0.0740479	10323	0.035997	-0.203248	7428.5		CEL	0.290335	-0.0623178	8418	0.642087	0.0415752	8659	0.0657912	-0.163224	7023		CEL	0.0891314	-0.0824251	5811	0.156256	-0.0992168
LIPA	0.000435208	-1.84357	10777	0.000187266	-2.74598	4636	0.231299	-0.963299	19684.5		LIPA	0.00615475	-1.20516	11270	0.000226332	-2.44084	4676	0.658296	0.00545313	22753		LIPA	0.633951	-0.0544573	12080	0.118247	-0.216173	5666.5	0.487226	0.107259	11793.5		LIPA	0.440725	-0.0843482	9452	0.0268205	-0.37225	858.5	0.166996	0.195266	8127		LIPA	0.963644	-0.00789226	17780	0.256992	-0.225651
SOAT1	1.06702e-10	6.48721	5425	9.44127e-06	-5.50124	3195.5	1.01439e-38	18.2945	864		SOAT1	3.01617e-06	5.54907	6563	3.38422e-13	-8.40576	331	1.91299e-39	19.3126	424		SOAT1	0.00658736	0.357877	5477	0.00396818	-0.470016	2280.5	8.71301e-12	1.18577	968		SOAT1	0.000171115	0.526128	2588	0.155357	-0.261861	3162.5	2.36455e-11	1.29168	904		SOAT1	0.00197959	0.464527	2379	0.378868	-0.211118
SOAT2	0.453527	-0.486767	21646	0.00610554	2.10151	7551.5	4.75252e-05	-3.04183	11111		SOAT2	0.506479	-0.372958	21360	0.000217992	2.76755	4390	4.81979e-07	-3.47889	8107.5		SOAT2	0.759468	-0.0292137	12727	0.212467	0.172369	6634	0.02847	-0.230796	7162		SOAT2	0.301846	0.0390902	8499	0.72062	0.0267029	9460	0.334388	0.0511202	9261		SOAT2	0.585954	0.0353079	12979	0.132588	0.127404
ABCA1	7.49405e-05	2.80999	9774	6.76598e-10	6.36875	1206.5	0.49146	-0.700697	22691.5		ABCA1	1.71216e-05	2.35407	7297	4.59536e-11	5.49485	595	0.621819	-0.743506	22813		ABCA1	0.00252896	0.33528	4912	4.36733e-08	0.746758	104	0.687164	-0.0761978	12677.5		ABCA1	0.430201	0.0840274	9379	0.342757	0.153951	5860	0.818125	0.0159239	11637		ABCA1	0.174133	0.137424	7377	0.0525495	0.263276
ABCG1	4.06227e-48	9.5322	311	2.6097e-12	5.64417	644	1.29011e-37	13.3703	962.5		ABCG1	2.80147e-36	7.46466	274	2.55973e-10	4.49835	712	1.45859e-28	10.3886	1241		ABCG1	2.40652e-12	0.815546	710	0.000480598	0.557381	1271	1.37729e-09	1.07371	1483.5		ABCG1	6.82282e-09	0.265457	809	0.161212	0.0938644	3313.5	1.24452e-09	0.431986	1323		ABCG1	0.00209032	0.182431	2405	0.0972298	0.133471
SLCO2B1	0.674612	0.598357	23358	1.78185e-16	8.29573	254	4.23366e-16	-7.00545	4609		SLCO2B1	0.374353	0.56227	19991	1.5494e-17	7.7079	109.5	1.10777e-14	-6.49554	4029.5		SLCO2B1	0.0391498	0.224184	6980	1.57151e-06	0.755641	349.5	0.00738166	-0.307274	6559		SLCO2B1	0.0012672	-0.152461	3301	0.860439	0.0175439	10889.5	5.78657e-07	-0.317631	2219		SLCO2B1	0.973658	0.0043851	17881	0.037167	0.293583
SLCO1B3	3.10746e-09	6.07007	6182	0.14118	3.49805	14318.5	5.93465e-11	8.61534	6572.5		SLCO1B3	9.14283e-21	4.5692	1310	1.29558e-05	2.70498	2977.5	1.5451e-17	6.41184	3088.5		SLCO1B3	0.121576	0.331627	8335	0.442111	0.285023	8747	0.201081	0.378232	9733		SLCO1B3	0.0197378	0.147337	4905	0.389669	0.109888	6127.5	0.0232183	0.183735	6117		SLCO1B3	0.0510508	0.299015	4945	0.283941	0.184815
LDLR	0.0241255	-2.03399	14418	0.000113627	-4.21644	4309	0.502819	0.12251	21832		LDLR	0.0185787	-1.45	12525	0.00024623	-3.32459	4643.5	0.650624	0.399754	22908		LDLR	0.000844283	-0.533912	4364	0.000218667	-0.887539	1051	0.449494	-0.180285	11531.5		LDLR	0.209795	0.0404867	7759	0.162794	0.0730422	3369.5	0.858794	0.00884266	11864		LDLR	0.86501	-0.0287671	16412	0.672238	-0.0828532
APOE	1.24925e-40	13.3215	583	8.31429e-30	18.7294	1	9.51539e-11	7.99066	6689		APOE	2.05555e-28	10.1392	629	1.87601e-26	14.992	2.5	3.89857e-05	5.36166	10044		APOE	1.31308e-14	1.50714	404	2.53065e-11	2.13095	11.5	0.000243621	0.88333	4287		APOE	0.0977656	0.0622919	6536	0.0245656	0.137893	797.5	0.856338	-0.0111378	11819.5		APOE	0.000428443	0.251171	1830	0.00074262	0.412653
SREBF1	1.36088e-20	3.47876	2532	0.0384764	0.877307	10753.5	1.24526e-25	6.04643	2343.5		SREBF1	3.66655e-13	2.90143	2899	0.27188	0.489341	16977	3.66939e-19	5.2832	2706.5		SREBF1	6.16627e-05	0.49346	3364	0.346135	0.182578	8130.5	6.6642e-06	0.804342	3122.5		SREBF1	9.30818e-08	0.414263	1091	0.120864	0.198193	2700.5	5.96226e-08	0.623974	1839		SREBF1	0.13367	0.123144	6641	0.844766	0.0243699
SREBF2	0.161953	-0.234731	18342	0.00898487	-0.480003	8080	0.504911	0.0107107	21852		SREBF2	0.58892	-0.130922	22115	0.0056689	-1.16178	7198.5	0.0399691	0.894137	15852		SREBF2	0.309751	-0.0675676	10050	0.916315	0.0141157	13212.5	0.0923827	-0.149251	8526		SREBF2	0.00118729	0.246314	3266	0.143885	0.20369	3029.5	0.00557237	0.287537	5169.5		SREBF2	0.0134469	-0.172772	3495	0.00012401	-0.400754
SCAP	0.000305552	1.11901	10557	7.23633e-06	2.49609	3150.5	0.413765	-0.23322	21391		SCAP	0.00624176	0.808727	11289	0.000336558	1.78494	4663.5	0.682638	-0.143857	22857.5		SCAP	0.0287253	0.155128	6664	0.00451377	0.263707	2289	0.702854	0.0465481	12750.5		SCAP	0.373368	0.0815506	9019	0.035182	0.319082	1140.5	0.15582	-0.149315	8081		SCAP	0.809601	-0.0176788	15752	0.614169	0.0449295
MBTPS1	1.0546e-07	-0.853851	7136	0.000437165	-0.871742	5148.5	0.00011934	-0.838653	11603.5		MBTPS1	0.00119988	-0.561573	9742	0.0054845	-0.820781	7167	0.0987767	-0.304677	17261		MBTPS1	0.458751	0.0672992	11021	0.392546	-0.117068	8418	0.0309756	0.251666	7250.5		MBTPS1	0.495278	-0.0469524	9748	0.403855	0.100039	6331.5	0.0192697	-0.189658	5964.5		MBTPS1	0.000157266	-0.224376	1564	0.0022094	-0.307219
MBTPS2	0.873351	-0.0743967	24793	2.54731e-05	-3.65585	3657.5	2.98877e-05	3.46335	10937		MBTPS2	0.841422	-0.0117259	24316	1.5345e-06	-3.71457	2229	1.99911e-06	3.64719	8677.5		MBTPS2	0.194795	-0.0721352	9106	0.00779345	-0.205117	2661.5	0.460857	0.0608472	11541.5		MBTPS2	0.934531	-0.00427603	12114	0.602022	-0.0431247	8313	0.605238	0.0334283	10679		MBTPS2	0.622288	0.067312	13393	0.287174	-0.201035
INSIG1	5.84469e-13	-5.26447	4498	2.54068e-27	-11.1251	9	0.293455	0.507293	20369.5		INSIG1	9.59468e-10	-4.12474	4222	1.27956e-23	-9.5715	11.5	0.121975	1.23505	17644		INSIG1	1.91752e-09	-0.878364	1300	3.21766e-12	-1.50601	1	0.202205	-0.250714	9823		INSIG1	0.922932	0.0133962	12044	0.0754533	-0.333338	1977	0.00959024	0.350448	5492.5		INSIG1	0.0432273	-0.286472	4723	7.662e-05	-0.778689
INSIG2	0.0457857	-0.981679	15409	2.50575e-09	-4.59574	1276	0.00343245	2.58003	13943.5		INSIG2	0.0926487	-0.71442	15497	1.04764e-06	-3.69601	2083	0.0193974	2.21929	14913		INSIG2	0.361222	0.0790228	10387	0.417784	-0.088147	8658	0.0624992	0.246193	8022.5		INSIG2	0.925223	-0.0103202	12060	0.344885	-0.156212	5633.5	0.283132	0.131507	8955		INSIG2	0.360829	-0.122476	10126	0.0312993	-0.400133
AMFR	4.60825e-17	-3.28323	3301	6.31512e-06	-3.08864	3044.5	3.16199e-12	-3.47988	5952.5		AMFR	6.83879e-10	-2.62928	4172	1.52579e-05	-3.4257	3024.5	5.46911e-05	-1.84213	10238		AMFR	0.0146476	-0.234422	6087	0.394099	-0.157681	8434	0.00792981	-0.311162	6149		AMFR	0.172485	-0.208853	7410	0.386727	-0.245325	6275	0.393142	-0.173245	9681		AMFR	5.84739e-07	-0.338758	713	0.0107156	-0.303305
NR1H3	0.00708271	1.34596	12975	0.0052349	2.0388	7337.5	0.382021	0.655799	20915.5		NR1H3	0.0168904	1.00535	12394	0.00820684	1.59914	7822	0.492391	0.41529	21467		NR1H3	0.01302	0.212472	5986	0.00015388	0.440034	972.5	0.909949	-0.0150908	13797.5		NR1H3	0.809232	0.0166722	11405	0.26251	-0.108416	4766	0.0970236	0.138182	7471		NR1H3	0.803218	-0.0124144	15665	0.943937	-0.00451251
NR1H2	1.06649e-13	-2.70716	4241	0.515248	-0.136997	19932	1.63927e-20	-5.23933	3305.5		NR1H2	1.71207e-09	-2.20011	4342	0.378239	1.39411	18378.5	6.86173e-21	-5.749	2340		NR1H2	0.0339837	-0.134863	6824	0.650054	-0.0328563	11265	0.0113617	-0.23687	6675		NR1H2	0.0362606	-0.14784	5421	0.74511	0.0431591	9675.5	0.000340035	-0.333517	3930.5		NR1H2	0.000139595	-0.218621	1526	0.111018	-0.150804
RXRA	1.91136e-38	-4.54313	708	8.86827e-14	-3.16859	468	1.85603e-27	-5.90788	2067.5		RXRA	9.91584e-34	-3.64932	366	1.39494e-13	-2.94881	295.5	2.04984e-21	-4.34469	2233.5		RXRA	5.01846e-15	-0.589087	363	1.07861e-05	-0.454197	490.5	2.59336e-11	-0.723978	1054		RXRA	0.00227444	-0.243595	3576	0.850499	0.0301992	10931	4.55815e-07	-0.509231	2194.5		RXRA	1.0483e-07	-0.319934	568	0.000397406	-0.326424
RXRB	0.000238976	-0.955368	10418	0.789435	-0.194686	23207.5	4.82883e-07	-1.70741	9158		RXRB	0.00751913	-0.808562	11465	0.656587	-0.306263	21609	0.000748751	-1.30511	11927		RXRB	0.00167596	-0.131644	4689	0.657406	0.0330317	10682.5	1.42766e-06	-0.296319	2675.5		RXRB	0.643869	-0.0199581	10551	0.735333	-0.0278137	9583.5	0.835479	-0.0123458	11736		RXRB	0.0306168	-0.0842633	4296	0.424192	-0.0492873
MYLIP	3.13942e-06	2.19932	8366	4.17272e-07	3.62759	2250.5	0.221391	0.788851	19636.5		MYLIP	6.04807e-05	1.84171	7865	0.00355641	1.78996	6697	0.0149208	1.89736	14603		MYLIP	0.119743	0.141552	8305	0.00255741	0.405356	2069.5	0.271251	-0.122251	10442.5		MYLIP	0.0140991	0.147751	4665	0.0216169	0.228043	722	0.467053	0.0698065	9993		MYLIP	0.939717	0.00904221	17377	0.679086	-0.054554
[truncated: 24 more columns]
