# Supplementary material for: Cholesterol synthesis pathway genes in prostate cancer are transcriptionally downregulated when tissue confounding is minimized
Source: BMC Cancer. 2018 Apr 27;18:478. doi: 10.1186/s12885-018-4373-y (PMC5922022; doi:10.1186/s12885-018-4373-y)
Supplement: Supplementary file 3 — Fold-changes from the studies by Baetke et al... and Mortensen et al. (XLS 36 kb) [file 12885_2018_4373_MOESM3_ESM.xls]

## Sheet: Baetke_results
Gene Name	Average expression, Normal	Average expression, Cancer	Fold change
ACAT1	7.43465977263	7.30530610237	-0.129353670264
ACAT2	8.194385398	8.12608548599	-0.0682999120156
HMGCS1	6.41033758779	5.49221348327	-0.918124104519
HMGCS2	4.21064434856	4.33570114805	0.125056799487
HMGCR	7.65564322106	7.55301268028	-0.102630540784
MVK	3.24100241763	3.2447398178	0.00373740016746
PMVK	7.19614629299	6.94660526634	-0.249541026647
MVD	3.1670970982	2.88907563295	-0.278021465248
IDI1	9.82687027656	9.17579143492	-0.65107884164
IDI2	NA	NA	NA
FDPS	NA	NA	NA
GGPS1	7.99670437576	7.93928262469	-0.0574217510702
FDFT1	10.8394323365	10.3065560611	-0.532876275404
SQLE	5.49107290175	4.21444105276	-1.27663184899
LSS	8.51359717289	7.59867673255	-0.914920440341
DHCR24	10.2215419987	10.0749180168	-0.146623981909
CYP51A1	NA	NA	NA
TM7SF2	8.27933917345	7.69879462013	-0.580544553318
FAXDC2	5.09241660807	4.43275717174	-0.659659436328
MSMO1	10.4108556931	9.10366295622	-1.3071927369
NSDHL	6.1138730988	5.33790659533	-0.775966503469
HSD17B7	NA	NA	NA
EBP	6.79329931614	5.94593033882	-0.847368977312
SC5D	7.27594278712	6.86699016921	-0.408952617912
DHCR7	5.05139577608	4.34673476392	-0.70466101216
CEL	NA	NA	NA
LIPA	2.69193625571	2.97614766344	0.284211407734
SOAT1	7.87407497501	8.20740834377	0.333333368767
SOAT2	2.16512081698	2.24652958236	0.0814087653836
CYP2R1	7.09461570436	6.70310998885	-0.391505715518
CYP27B1	1.88591390538	2.05990309525	0.173989189878
CYP24A1	2.35155812251	2.46333608293	0.111777960418
ABCA1	3.411396995	3.69178432226	0.280387327261
ABCG1	4.1285460857	4.63345993894	0.504913853241
RXRA	4.72976210709	4.21465741901	-0.515104688083
SREBF1	4.11670040429	3.85119104696	-0.265509357331
SREBF2	4.74780068317	4.32062655746	-0.427174125718
LDLR	3.60038308535	3.4503911859	-0.149991899451

## Sheet: Mortensen_results_
Log2 Fold changes of cholesterol genes from the Mortensen study on laser dissected material. Total 50 samples (36 Cancer and 14 Normal)
Log2 Fold changes are calculated as averages over all probes for each gene
ACAT1	0.05		RED	Highly downregulated genes which fits with the balanced analysis
ACAT2	-0.58		GREEN	Highly upregulated genes which fits with the balanced analysis
HMGCS1	-0.44		BLUE	Key up and downregulated genes that do NOT fit with balanced analysis
HMGCS2	-0.83		Black	Genes with less significance in the balanced analysis
HMGCR	-0.21
MVK	0.16
PMVK	-0.44
MVD	0
IDI1	-0.77
IDI2	0.05
FDPS	-0.11
GGPS1	0.23
FDFT1	-0.47
SQLE	-0.23
LSS	-0.55
DHCR24	-0.14
CYP51A1	-0.65
TM7SF2	1.05
FAXDC2	-0.7
MSMO1	-1.67
NSDHL	-0.15
HSD17B7	-0.38
EBP	-1.22
SC5D	-0.52
DHCR7	0.06
CEL	0.08
LIPA	0.18
SOAT1	0.04
SOAT2	0.01
ABCA1	0.43
ABCG1	0.69
SLCO2B1	0.1
SLCO1B3	0.55
LDLR	-0.53
SREBF1	0.4
SREBF2	0.25
SCAP	0.44
MBTPS1	0.24
MBTPS2	-0.01
APOE	0.63
INSIG1	-1.3
INSIG2	-0.14
AMFR	0.12
NR1H3	-0.21
NR1H2	0.04
RXRA	-0.5
RXRB	-0.03
MYLIP	0.65
